# Supplementary material for: Inhibitory Effects of Six Types of Tea on Aging and High-Fat Diet-Related Amyloid Formation Activities
Source: Antioxidants (Basel). 2021 Sep 24;10(10):1513. doi: 10.3390/antiox10101513 (PMC8533055; doi:10.3390/antiox10101513)
Supplement: Supplementary file 1 [file antioxidants-10-01513-s001.zip]

Archive with 1 entries (1 files):
- antioxidants-1317562-SI.pdf
